# Supplementary material for: Oligodendrocyte Slc48a1 (Hrg1) encodes a functional heme transporter required for myelin integrity
Source: Glia. 2024 Nov 6;73(2):399–421. doi: 10.1002/glia.24641 (PMC11662986; doi:10.1002/glia.24641)
Supplement: Supplementary file 7 — Movies S1 and S2. 3D Rendering of Hrg1 and Mbp co‐localization in myelin. Related to Figure 4. (S1) Longitudinal 3D rendering of confocal image of myelin sheath with Mbp (magenta) and Hrg1 (green) rotated about axis. Scale bar of 1 μ is shown. (S2) Cross‐section 3D rendering of confocal image of myelin sheath with Mbp (magenta) and Hrg1 (green) rotated about axis. Scale bar of 1 μ is shown. [file GLIA-73-399-s001.zip]

Archive with 2 entries (2 files):
- glia24641-sup-0007-Movie_S1.mp4
- glia24641-sup-0008-Movie_S2.mp4
